# Supplementary material for: Frailty in Older Adults and Internal and Forced Migration in Urban Neighborhood Contexts in Colombia
Source: Int J Public Health. 2023 May 5;68:1605379. doi: 10.3389/ijph.2023.1605379 (PMC10196000; doi:10.3389/ijph.2023.1605379)
Supplement: Supplementary file 1 [file DataSheet1.zip]

Archive with 4 entries (4 files):
- Suplementary/Figure S1.docx
- Suplementary/Table  S2.docx
- Suplementary/Table  S3.docx
- Suplementary/Table S1.docx
